# Supplementary material for: Screening of EWI-2-Derived Peptides for Targeting Tetraspanin CD81 and Their Effect on Cancer Cell Migration
Source: Biomolecules. 2023 Mar 10;13(3):510. doi: 10.3390/biom13030510 (PMC10046862; doi:10.3390/biom13030510)
Supplement: Supplementary file 1 [file biomolecules-13-00510-s001.zip]

Archive with 1 entries (1 files):
- biomolecules-2174233-supplementary.pdf
